# Supplementary material for: Patient-reported long-term benefit with an active transcutaneous bone-conduction device
Source: PLoS One. 2020 Nov 2;15(11):e0241247. doi: 10.1371/journal.pone.0241247 (PMC7605656; doi:10.1371/journal.pone.0241247)
Supplement: S1 Dataset — (XLSX) [file pone.0241247.s001.xlsx]

## Sheet: INPUT DATA
Patient ID	Gender	HL-type	Audio- prozessor	Contralateral ear		postop. measured ipsilateral ear, unaided		postop. measured ipsilateral ear, aided, sound field	FG (functional gain)	postop. measured ipsilateral ear, unaided			postop. measured ipsilateral ear, aided				SSQ12_benefit					APSQ
		CHL/MHL	S= Samba, A= Amade	PTA4, AC	PTA4, BC	PTA4, AC	PTA4, BC	PTA4, AC	(PTA-AC unaided) - (PTA-AC aided)	WRS at 65dB SPL	WRS at 80dB SPL	SRT50	WRS at 65dB SPL	WRS at 80dB SPL	SRT50		mean	speech mean	spatial mean	qualities mean		overall score	wearing comfort	social life	usability	wearing time	highest level of education achieved	employment situation
BB001	m	CHL	S	22.5	15	45.25	12.25	30	15.25	45	80	53	100	100	42		3.042	2.8	2.167	4		8.83	7.6	9.3	9.6	0-3	U	XE: R
BB002	m	CHL, bilateral	S	30	6.25	41.25	13.5	32.5	8.75	35	95	57	100	100	43		1.25	1.6	0.667	1.25		8.467	7.6	9	8	3-6	U	E: T
BB003	w	MHL, bilateral	S	28.75	23.75	63.25	37.5	42.25	21	0	30	73	70	100	45		4.5	5	3	5		9.733	10	10	9	12+	E	E: PT/R
BB004	m	CHL	S	12.5	11.25	54.25	16	39.25	15	50	80	52	100	100	43		3.792	3.9	3	4.25		8	8	9	7.25	9-12	O	E: FT
BB005	m	MHL	S	20	16.25	79	24.25	37.5	41.5	0	30	95	95	100	40		2.636	2.6	1.333	4		10	10	10	10	12+	X	XE: IW
BB006	m	CHL	S	10	5	66.75	10.75	38	28.75	0	5	81	85	95	43		2.5	3.8	1	2		8	7.7	5.167	9.833	0-3	U	E: FT
BB007	w	MHL, CHL contralateral	A	37.5	16.25	66.75	23.25	41	25.75	0	80	65	90	100	42		1.917	1.8	1.333	2.5		8	9.6	8	5	12+	AT	E: A (Parental leave)
BB008	w	CHL, bilateral	S	36.25	20	66.25	17.25	43.5	22.75	0	5	86	90	100	48		3.458	3.3	2.833	4.125		8.9	9.5	9.5	7.25	9-12	AT	E: FT
BB009	m	MHL, bilateral	A	71.25	32.5	97	37	46	51	0	0	110	75	100	53		3.708	2.9	4.667	4		9.067	9.4	10	7.25	9-12	AT	E: FT
BB010	m	MHL, bilateral	S	25	16.25	107	52.5	59.5	47.5	0	0	103	70	85	37		1.958	2.6	1.333	1.625		7.429	7.25	8.333	7.5	6-9	AT	XE: R
BB011	w	CHL	S	15	8.75	50.75	18.75	35	15.75	10	65	60	80	100	38		3.292	3.3	2.167	4.125		9.7	10	9.833	9.25	12+	E	XE: O
BB012	m	MHL	A	16.25	8.75	94.5	36.25	54.75	39.75	0	0	98	90	100	43		2.333	3.6	1.167	1.625		8.1	8.7	7.833	6.5	6-9	H	XE: T
BB013	m	MHL, CHL contralateral	S	26.25	18.75	110	27.25	54.5	55.5	0	0	110	70	100	51		2.5	2.2	2.667	2.75		10	10	10	10	12+	AT	XE: R
BB014	w	CHL	S	28.75	22.5	70	15.25	33.25	36.75	0	0	87	95	100	37		2.167	1.6	3	2.25		8.133	8.4	9	6.25	12+	L/S	E: PT
BB015	w	CHL	S	13.75	11.25	57.5	23.25	34.5	23	35	65	58	100	100	45		3.833	3.4	4	4.25		8.167	8.3	7.667	7	12+	U	E: PT
BB016	w	CHL	S	10	5	75	10	24.25	50.75	20	100	60	100	100	36		4.375	4.5	4.333	4.25		10	10	10	10	9-12	AT	E: FT
PTA4	mean of the measured frequencies (0.5, 1, 2, 4 kHz)					PTA4, AC: Pat. 9, 10, 12, 13: 1 value (measured at 4kHz) was replaced by the maximal audiometer output limit (110 dB), because the audiometer threshold had been reached
FG	functional gain: (PTA-AC unaided) - (PTA-AC aided)											PTA4, AC: Pat. 9, 13: value was replaced by the maximal audiometer output limit (110 dB), because the audiometer threshold had been reached										wearing time	highest level of education achieved			employment situation
											Pat 13: The auditory canal was obliterated.											0-3	X= No school leaving certificate			E= Employed		XE= Not employed
Ipsilateral: Side of the BB-implantation																						3-6	E= Elementary school			FT= Full time		R= Retirement
All patients were implanted unilaterally																						6-9	L/S= Lower grade/Secondary school			PT= Part time		IW= Incapacity to work
																						9-12	H= High school degree			T= Training		O= Other
																						12+	AT= Apprenticeship training (without high school degree)			JS= Job seeker
																							U= University degree			O= Other
																							O = Other

## Sheet: PRIZM
	BC				FG			WRS65			WRS80			SRT50
	BC, PTA4, preop.	BC, PTA4, postop.	BC, PTA4, directly postop.	HL-type	AC_PTA4_unaided	AC_PTA4_aided	FG	WRS65_unaided	WRS65_aided	Speech Gain	WRS80_unaided	WRS80_aided	Improvement	SRT50_unaided	SRT50_aided	Improvement
BB001	16.25	12.25	14.75	CHL	45.25	30	15.25	45	100	55	80	100	20	53	42	11
BB002	15.5	13.5	7	CHL, bilateral	41.25	32.5	8.75	35	100	65	95	100	5	57	43	14
BB003	38	37.5	43	MHL, bilateral	63.25	42.25	21	0	70	70	30	100	70	73	45	28
BB004	10.5	16	15.25	CHL	54.25	39.25	15	50	100	50	80	100	20	52	43	9
BB005	28.5	24.25	26.75	MHL	79	37.5	41.5	0	95	95	30	100	70	95	40	55
BB006	15.5	10.75	31.75	CHL	66.75	38	28.75	0	85	85	5	95	90	81	43	38
BB007	21	23.25	20.25	MHL, CHL contralateral	66.75	41	25.75	0	90	90	80	100	20	65	42	23
BB008	19	17.25	17	CHL, bilateral	66.25	43.5	22.75	0	90	90	5	100	95	86	48	38
BB009	34.5	37	44	MHL, bilateral	97	46	51	0	75	75	0	100	100	110	53	57
BB010	38	52.5	26	MHL, bilateral	107	59.5	47.5	0	70	70	0	85	85	103	37	66
BB011	17	18.75	17.5	CHL	50.75	35	15.75	10	80	70	65	100	35	60	38	22
BB012	31	36.25	29.75	MHL	94.5	54.75	39.75	0	90	90	0	100	100	98	43	55
BB013	27	27.25	24.25	MHL, CHL contralateral	110	54.5	55.5	0	70	70	0	100	100	110	51	59
BB014	7.5	15.25		CHL	70	33.25	36.75	0	95	95	0	100	100	87	37	50
BB015	18	23.25	19.75	CHL	57.5	34.5	23	35	100	65	65	100	35	58	45	13
BB016	12.25	10	10.25	CHL	75	24.25	50.75	20	100	80	100	100	0	60	36	24
MW	21.8438	23.4375	23.15		71.5312	40.3594	31.1719	12.1875	88.125	75.9375	39.6875	98.75	59.0625	78	42.875	35.125
SD	9.73733	11.9828	10.752		21.0737	9.57861	15.0074	18.4363	11.6726	13.9306	39.4322	3.87298	38.3066	20.8167	4.85627	19.5342
BOXPLOTS
MAX	38	52.5	44		110	59.5		50	100		100	100		110	53
MEDIAN	18.5	21	20.25		66.75	38.625		0	90		30	100		77	43
MIN	7.5	10	7		41.25	24.25		0	70		0	85		52	36
